# Supplementary material for: Non-Surgical Periodontal Therapy’s Influence on Alpha-Synuclein and Inflammatory Marker Levels: A Pilot Study
Source: J Clin Med. 2024 Jun 19;13(12):3586. doi: 10.3390/jcm13123586 (PMC11204787; doi:10.3390/jcm13123586)
Supplement: Supplementary file 1 [file jcm-13-03586-s001.zip]

Archive with 1 entries (1 files):
- jcm-3046874-supplementary.pdf
